# Supplementary material for: Reprogramming Chromosome Ends by Functional Histone Acetylation
Source: Int J Mol Sci. 2024 Mar 31;25(7):3898. doi: 10.3390/ijms25073898 (PMC11011970; doi:10.3390/ijms25073898)
Supplement: Supplementary file 1 [file ijms-25-03898-s001.zip]

Archive with 1 entries (1 files):
- ijms-2874928-supplementary.pdf
